# Supplementary material for: Synthesis of 3-Aryl-ortho-carboranes with Sensitive Functional Groups
Source: Molecules. 2021 Dec 1;26(23):7297. doi: 10.3390/molecules26237297 (PMC8659134; doi:10.3390/molecules26237297)
Supplement: Supplementary file 1 [file molecules-26-07297-s001.zip]

Archive with 1 entries (1 files):
- molecules-1467975-supplementary.pdf
